# Supplementary material for: Detection of the First Epoxyalcohol Synthase/Allene Oxide Synthase (CYP74 Clan) in the Lancelet (Branchiostoma belcheri, Chordata)
Source: Int J Mol Sci. 2021 Apr 29;22(9):4737. doi: 10.3390/ijms22094737 (PMC8124189; doi:10.3390/ijms22094737)
Supplement: Supplementary file 1 [file ijms-22-04737-s001.zip]

Archive with 1 entries (1 files):
- ijms-1157397-supplementary.pdf
